# Supplementary material for: Impact of Preoperative Malnutrition on Postoperative Quality of Life in Older Adults Undergoing Surgery for Degenerative Cervical Myelopathy: A Retrospective Cohort Study
Source: Nutrients. 2025 Sep 9;17(18):2912. doi: 10.3390/nu17182912 (PMC12472808; doi:10.3390/nu17182912)
Supplement: Supplementary file 1 [file nutrients-17-02912-s001.zip]

Archive with 1 entries (1 files):
- nutrients-3852086-supplementary.pdf
